# Supplementary material for: Tissue Distribution of Oleocanthal and Its Metabolites after Oral Ingestion in Rats
Source: Antioxidants (Basel). 2021 Apr 27;10(5):688. doi: 10.3390/antiox10050688 (PMC8146289; doi:10.3390/antiox10050688)
Supplement: Supplementary file 1 [file antioxidants-10-00688-s001.zip]

Archive with 1 entries (1 files):
- antioxidants-1196440-supplementary.pdf
